# Supplementary material for: Distribution and genomic variation of ammonia-oxidizing archaea in abyssal and hadal surface sediments
Source: ISME Commun. 2023 Dec 22;3:133. doi: 10.1038/s43705-023-00341-6 (PMC10746724; doi:10.1038/s43705-023-00341-6)
Supplement: Supplementary file 2 — Table S1 [file 43705_2023_341_MOESM2_ESM.xlsx]

## Sheet: Table S1 Sample metadata
Table S1: Metadata table for the 56 samples considered in this study. This table can be used with the reproducible workflow available on github. Details of columns: Trench system of origin, Depth zone/realm, Sampling site, Water depth at sampling site (m), Sediment core number, Bounds of sediment layer (cm), Geochemical zonation (defined in Schauberger et al. (26)), Unique site-core identifier an…
Sample name	Trench	Depth_zone	Site	Site_depth	Core	Horizon	Zonation	Unique_site	Simple_labels
So261_Site_10_CT1_0_1	Atacama	Hadal	A10	7770	CT1	0_1	Oxic	A10_CT1	Site A10, 0-1 cm
So261_Site_10_CT1_1_3	Atacama	Hadal	A10	7770	CT1	1_3	Oxic	A10_CT1	Site A10, 1-3 cm
So261_Site_10_CT1_3_5	Atacama	Hadal	A10	7770	CT1	3_5	Nitrogenous	A10_CT1	Site A10, 3-5 cm
So261_Site_10_CT1_5_10	Atacama	Hadal	A10	7770	CT1	5_10	Nitrogenous	A10_CT1	Site A10, 5-10 cm
So261_Site_10_CT1_10_15	Atacama	Hadal	A10	7770	CT1	10_15	Ferruginous	A10_CT1	Site A10, 10-15 cm
So261_Site_10_CT1_15_30	Atacama	Hadal	A10	7770	CT1	15_30	Ferruginous	A10_CT1	Site A10, 15-30 cm
So261_Site_3_CT1_0_1	Atacama	Hadal	A3	7915	CT1	0_1	Oxic	A3_CT1	Site A3 (R1), 0-1 cm
So261_Site_3_CT1_1_3	Atacama	Hadal	A3	7915	CT1	1_3	Oxic	A3_CT1	Site A3 (R1), 1-3 cm
So261_Site_3_CT1_3_5	Atacama	Hadal	A3	7915	CT1	3_5	Nitrogenous	A3_CT1	Site A3 (R1), 3-5 cm
So261_Site_3_CT1_5_10	Atacama	Hadal	A3	7915	CT1	5_10	Nitrogenous	A3_CT1	Site A3 (R1), 5-10 cm
So261_Site_3_CT1_10_15	Atacama	Hadal	A3	7915	CT1	10_15	Ferruginous	A3_CT1	Site A3 (R1), 10-15 cm
So261_Site_3_CT1_15_30	Atacama	Hadal	A3	7915	CT1	15_30	Ferruginous	A3_CT1	Site A3 (R1), 15-30 cm
So261_Site_3_CT2_0_1	Atacama	Hadal	A3	7915	CT2	0_1	Oxic	A3_CT2	Site A3 (R2), 0-1 cm
So261_Site_3_CT2_1_3	Atacama	Hadal	A3	7915	CT2	1_3	Oxic	A3_CT2	Site A3 (R2), 1-3 cm
So261_Site_3_CT2_3_5	Atacama	Hadal	A3	7915	CT2	3_5	Nitrogenous	A3_CT2	Site A3 (R2), 3-5 cm
So261_Site_3_CT2_5_10	Atacama	Hadal	A3	7915	CT2	5_10	Nitrogenous	A3_CT2	Site A3 (R2), 5-10 cm
So261_Site_3_CT2_10_15	Atacama	Hadal	A3	7915	CT2	10_15	Ferruginous	A3_CT2	Site A3 (R2), 10-15 cm
So261_Site_3_CT2_15_30	Atacama	Hadal	A3	7915	CT2	15_30	Ferruginous	A3_CT2	Site A3 (R2), 15-30 cm
So261_Site_3_CT3_0_1	Atacama	Hadal	A3	7915	CT3	0_1	Oxic	A3_CT3	Site A3 (R3), 0-1 cm
So261_Site_3_CT3_1_3	Atacama	Hadal	A3	7915	CT3	1_3	Oxic	A3_CT3	Site A3 (R3), 1-3 cm
So261_Site_3_CT3_3_5	Atacama	Hadal	A3	7915	CT3	3_5	Nitrogenous	A3_CT3	Site A3 (R3), 3-5 cm
So261_Site_3_CT3_5_10	Atacama	Hadal	A3	7915	CT3	5_10	Nitrogenous	A3_CT3	Site A3 (R3), 5-10 cm
So261_Site_3_CT3_10_15	Atacama	Hadal	A3	7915	CT3	10_15	Ferruginous	A3_CT3	Site A3 (R3), 10-15 cm
So261_Site_3_CT3_15_30	Atacama	Hadal	A3	7915	CT3	15_30	Ferruginous	A3_CT3	Site A3 (R3), 15-30 cm
So261_Site_7_CT1_0_1	Atacama	Abyssal	A7	5500	CT1	0_1	Oxic	A7_CT1	Site A7 (R1), 0-1 cm
So261_Site_7_CT1_1_3	Atacama	Abyssal	A7	5500	CT1	1_3	Oxic	A7_CT1	Site A7 (R1), 1-3 cm
So261_Site_7_CT1_3_5	Atacama	Abyssal	A7	5500	CT1	3_5	Oxic	A7_CT1	Site A7 (R1), 3-5 cm
So261_Site_7_CT1_5_10	Atacama	Abyssal	A7	5500	CT1	5_10	Oxic	A7_CT1	Site A7 (R1), 5-10 cm
So261_Site_7_CT1_10_15	Atacama	Abyssal	A7	5500	CT1	10_15	Oxic	A7_CT1	Site A7 (R1), 10-15 cm
So261_Site_7_CT2_0_1	Atacama	Abyssal	A7	5500	CT2	0_1	Oxic	A7_CT2	Site A7 (R2), 0-1 cm
So261_Site_7_CT2_1_3	Atacama	Abyssal	A7	5500	CT2	1_3	Oxic	A7_CT2	Site A7 (R2), 1-3 cm
So261_Site_7_CT2_3_5	Atacama	Abyssal	A7	5500	CT2	3_5	Oxic	A7_CT2	Site A7 (R2), 3-5 cm
So261_Site_7_CT2_5_10	Atacama	Abyssal	A7	5500	CT2	5_10	Oxic	A7_CT2	Site A7 (R2), 5-10 cm
So261_Site_7_CT3_0_1	Atacama	Abyssal	A7	5500	CT3	0_1	Oxic	A7_CT3	Site A7 (R3), 0-1 cm
So261_Site_7_CT3_1_3	Atacama	Abyssal	A7	5500	CT3	1_3	Oxic	A7_CT3	Site A7 (R3), 1-3 cm
So261_Site_7_CT3_3_5	Atacama	Abyssal	A7	5500	CT3	3_5	Oxic	A7_CT3	Site A7 (R3), 3-5 cm
So261_Site_7_CT3_5_10	Atacama	Abyssal	A7	5500	CT3	5_10	Oxic	A7_CT3	Site A7 (R3), 5-10 cm
So261_Site_7_CT3_10_15	Atacama	Abyssal	A7	5500	CT3	10_15	Oxic	A7_CT3	Site A7 (R3), 10-15 cm
So261_Site_9_CT1_0_1	Atacama	Abyssal	A9	4050	CT1	0_1	Oxic	A9_CT1	Site A9, 0-1 cm
So261_Site_9_CT1_1_3	Atacama	Abyssal	A9	4050	CT1	1_3	Oxic	A9_CT1	Site A9, 1-3 cm
So261_Site_9_CT1_3_5	Atacama	Abyssal	A9	4050	CT1	3_5	Oxic	A9_CT1	Site A9, 3-5 cm
So261_Site_9_CT1_5_10	Atacama	Abyssal	A9	4050	CT1	5_10	Nitrogenous	A9_CT1	Site A9, 5-10 cm
So261_Site_9_CT1_10_15	Atacama	Abyssal	A9	4050	CT1	10_15	Nitrogenous	A9_CT1	Site A9, 10-15 cm
So261_Site_9_CT1_15_30	Atacama	Abyssal	A9	4050	CT1	15_30	Nitrogenous	A9_CT1	Site A9, 15-30 cm
HADES_Kermadec_ST6_CT7_S_0_1	Kermadec	Hadal	K6	9555	CT7	0_1	Oxic	K6_CT7	Site K6, 0-1 cm
HADES_Kermadec_ST6_CT7_S_1_3	Kermadec	Hadal	K6	9555	CT7	1_3	Oxic	K6_CT7	Site K6, 1-3 cm
HADES_Kermadec_ST6_CT7_S_3_5	Kermadec	Hadal	K6	9555	CT7	3_5	Oxic	K6_CT7	Site K6, 3-5 cm
HADES_Kermadec_ST6_CT7_S_5_10	Kermadec	Hadal	K6	9555	CT7	5_10	Oxic	K6_CT7	Site K6, 5-10 cm
HADES_Kermadec_ST6_CT7_S_10_15	Kermadec	Hadal	K6	9555	CT7	10_15	Nitrogenous	K6_CT7	Site K6, 10-15 cm
HADES_Kermadec_ST6_CT7_S_15_30	Kermadec	Hadal	K6	9555	CT7	15_30	Nitrogenous	K6_CT7	Site K6, 15-30 cm
HADES_Kermadec_ST7_CT5_S_0_1	Kermadec	Abyssal	K7	6080	CT5	0_1	Oxic	K7_CT5	Site K7, 0-1 cm
HADES_Kermadec_ST7_CT5_S_1_3	Kermadec	Abyssal	K7	6080	CT5	1_3	Oxic	K7_CT5	Site K7, 1-3 cm
HADES_Kermadec_ST7_CT5_S_3_5	Kermadec	Abyssal	K7	6080	CT5	3_5	Oxic	K7_CT5	Site K7, 3-5 cm
HADES_Kermadec_ST7_CT5_S_5_10	Kermadec	Abyssal	K7	6080	CT5	5_10	Oxic	K7_CT5	Site K7, 5-10 cm
HADES_Kermadec_ST7_CT5_S_10_15	Kermadec	Abyssal	K7	6080	CT5	10_15	Oxic	K7_CT5	Site K7, 10-15 cm
HADES_Kermadec_ST7_CT5_S_15_30	Kermadec	Abyssal	K7	6080	CT5	15_30	Oxic	K7_CT5	Site K7, 15-30 cm
