# Supplementary material for: Distribution and genomic variation of ammonia-oxidizing archaea in abyssal and hadal surface sediments
Source: ISME Commun. 2023 Dec 22;3:133. doi: 10.1038/s43705-023-00341-6 (PMC10746724; doi:10.1038/s43705-023-00341-6)
Supplement: Supplementary file 3 — Table S2 [file 43705_2023_341_MOESM3_ESM.xlsx]

## Sheet: Table S2 Metagenomes metadata
Table S2: Correspondence table between metagenome names and ENA information, read number statistics before and post-quality control, co-assembly group affiliation and percentage of reads mapping to the AOA MAGs considered in this study.
Sample name	Genoscope code	eDNAbyss project ID	BioProject ID	ENA experiment	ENA sample	Raw sequence number	Sequence number after QC	Percentage of reads passing QC	Co-assembly Group	Percentage of reads mapping to AOA MAGs
HADES_Kermadec_ST6_CT7_S_0_1	CCT_AADQOSDA_4_H5YGCDSXX.12BA193	PRJEB39225	PRJEB57745	ERX10019629	ERS3169077	120425533	116019601	96.34	HKT	1.89
HADES_Kermadec_ST6_CT7_S_1_3	CCT_AAHXOSDA_4_H5YGCDSXX.12BA218	PRJEB39225	PRJEB57745	ERX10019636	ERS3169078	144357422	138707435	96.09	HKT	2.40
HADES_Kermadec_ST6_CT7_S_10_15	CCT_AASOOSDA_1_H7VT7DSXX.12BA198	PRJEB39225	PRJEB57745	ERX10019595	ERS3169081	146627799	141320806	96.38	HAK	0.38
HADES_Kermadec_ST6_CT7_S_15_30	CCT_AAVNOSDA_2_H7VT7DSXX.12BA223	PRJEB39225	PRJEB57745	ERX10019616	ERS3169082	186248267	180564852	96.95	HAK	0.51
HADES_Kermadec_ST6_CT7_S_3_5	CCT_AALSOSDA_1_H7VT7DSXX.12BA243	PRJEB39225	PRJEB57745	ERX10019603	ERS3169079	126433878	119188740	94.27	HKT	2.19
HADES_Kermadec_ST6_CT7_S_5_10	CCT_AAPGOSDA_1_H7VT7DSXX.12BA268	PRJEB39225	PRJEB57745	ERX10019608	ERS3169080	140784408	136144247	96.70	HKT	1.39
HADES_Kermadec_ST7_CT5_S_0_1	CCT_AADROSDA_4_H5YGCDSXX.12BA205	PRJEB39225	PRJEB57745	ERX10019632	ERS3169209	197116916	189773261	96.27	AK7	3.18
HADES_Kermadec_ST7_CT5_S_1_3	CCT_AAHYOSDA_4_H5YGCDSXX.12BA230	PRJEB39225	PRJEB57745	ERX10019639	ERS3169210	152551333	148000763	97.02	AK7	2.30
HADES_Kermadec_ST7_CT5_S_10_15	CCT_AASPOSDA_1_H7VT7DSXX.12BA210	PRJEB39225	PRJEB57745	ERX10019598	ERS3169213	205401756	198626925	96.70	AK7	4.25
HADES_Kermadec_ST7_CT5_S_15_30	CCT_AAVOOSDA_2_H7VT7DSXX.12BA235	PRJEB39225	PRJEB57745	ERX10019618	ERS3169214	139257884	135942724	97.62	AK7	3.13
HADES_Kermadec_ST7_CT5_S_3_5	CCT_AALTOSDA_1_H7VT7DSXX.12BA255	PRJEB39225	PRJEB57745	ERX10019605	ERS3169211	132489557	127790052	96.45	AK7	4.23
HADES_Kermadec_ST7_CT5_S_5_10	CCT_AAPHOSDA_1_H7VT7DSXX.12BA280	PRJEB39225	PRJEB57745	ERX10019611	ERS3169212	142603331	138222355	96.93	AK7	4.03
So261_Site 10_CT1_0_1	CCT_AAGLOSDA_4_H5YGCDSXX.12BA217	PRJEB39225	PRJEB57745	ERX10019635	ERS3169932	140624702	134208889	95.44	HAS	2.51
So261_Site 10_CT1_1_3	CCT_AAKCOSDA_4_H5YGCDSXX.12BA242	PRJEB39225	PRJEB57745	ERX10019642	ERS3169933	140447751	135358603	96.38	HAS	2.53
So261_Site 10_CT1_10_15	CCT_AAUPOSDA_2_H7VT7DSXX.12BA222	PRJEB39225	PRJEB57745	ERX10019615	ERS3169936	185040843	179364497	96.93	MD	1.65
So261_Site 10_CT1_15_30	CCT_AAWPOSDA_2_H7VT7DSXX.12BA247	PRJEB39225	PRJEB57745	ERX10019622	ERS3169937	157159132	151536166	96.42	MD	2.19
So261_Site 10_CT1_3_5	CCT_AANYOSDA_1_H7VT7DSXX.12BA267	PRJEB39225	PRJEB57745	ERX10019607	ERS3169934	131243022	127216134	96.93	HAK	0.73
So261_Site 10_CT1_5_10	CCT_AARLOSDA_1_H7VT7DSXX.12BA197	PRJEB39225	PRJEB57745	ERX10019594	ERS3169935	150800789	144943276	96.12	HAK	0.77
So261_Site 3_CT1_0_1	CCT_AAGROSDA_4_H5YGCDSXX.12BA229	PRJEB39225	PRJEB57745	ERX10019638	ERS3169699	116086397	111719890	96.24	HAS	1.69
So261_Site 3_CT1_1_3	CCT_AAKIOSDA_4_H5YGCDSXX.12BA254	PRJEB39225	PRJEB57745	ERX10019644	ERS3169700	164417092	159201319	96.83	H3T	0.96
So261_Site 3_CT1_10_15	CCT_AAUVOSDA_2_H7VT7DSXX.12BA234	PRJEB39225	PRJEB57745	ERX10019617	ERS3169703	210676544	204978156	97.30	H3D	1.14
So261_Site 3_CT1_15_30	CCT_AAWVOSDA_2_H7VT7DSXX.12BA259	PRJEB39225	PRJEB57745	ERX10019625	ERS3169704	210253317	204500746	97.26	H3D	1.13
So261_Site 3_CT1_3_5	CCT_AAOEOSDA_1_H7VT7DSXX.12BA279	PRJEB39225	PRJEB57745	ERX10019610	ERS3169701	172364443	165750463	96.16	H3T	1.21
So261_Site 3_CT1_5_10	CCT_AARROSDA_1_H7VT7DSXX.12BA209	PRJEB39225	PRJEB57745	ERX10019597	ERS3169702	134804636	129819346	96.30	H3D	0.89
So261_Site 3_CT2_0_1	CCT_AAGSOSDA_4_H5YGCDSXX.12BA241	PRJEB39225	PRJEB57745	ERX10019641	ERS3169725	121290647	116256254	95.85	HAS	1.90
So261_Site 3_CT2_1_3	CCT_AAKJOSDA_4_H5YGCDSXX.12BA266	PRJEB39225	PRJEB57745	ERX10019646	ERS3169726	163859413	158204185	96.55	H3T	1.29
So261_Site 3_CT2_10_15	CCT_AAUWOSDA_2_H7VT7DSXX.12BA246	PRJEB39225	PRJEB57745	ERX10019621	ERS3169729	209171901	202355063	96.74	H3D	1.00
So261_Site 3_CT2_15_30	CCT_AAWWOSDA_2_H7VT7DSXX.12BA271	PRJEB39225	PRJEB57745	ERX10019627	ERS3169730	190688026	185613779	97.34	H3D	1.51
So261_Site 3_CT2_3_5	CCT_AAOFOSDA_1_H7VT7DSXX.12BA196	PRJEB39225	PRJEB57745	ERX10019593	ERS3169727	141998402	136085473	95.84	H3T	1.27
So261_Site 3_CT2_5_10	CCT_AARSOSDA_1_H7VT7DSXX.12BA221	PRJEB39225	PRJEB57745	ERX10019600	ERS3169728	140640390	135787141	96.55	H3D	0.85
So261_Site 3_CT3_0_1	CCT_AAGTOSDA_4_H5YGCDSXX.12BA253	PRJEB39225	PRJEB57745	ERX10019643	ERS3169751	179320302	172038268	95.94	HAS	2.00
So261_Site 3_CT3_1_3	CCT_AAKKOSDA_4_H5YGCDSXX.12BA278	PRJEB39225	PRJEB57745	ERX10019648	ERS3169752	124729554	120180887	96.35	H3T	1.38
So261_Site 3_CT3_10_15	CCT_AAUXOSDA_2_H7VT7DSXX.12BA258	PRJEB39225	PRJEB57745	ERX10019624	ERS3169755	225070322	218602318	97.13	H3D	1.13
So261_Site 3_CT3_15_30	CCT_AAWXOSDA_2_H7VT7DSXX.12BA283	PRJEB39225	PRJEB57745	ERX10019628	ERS3169756	143495570	139838304	97.45	H3D	1.51
So261_Site 3_CT3_3_5	CCT_AAOGOSDA_1_H7VT7DSXX.12BA208	PRJEB39225	PRJEB57745	ERX10019596	ERS3169753	140501796	135560309	96.48	H3T	1.34
So261_Site 3_CT3_5_10	CCT_AARTOSDA_1_H7VT7DSXX.12BA233	PRJEB39225	PRJEB57745	ERX10019602	ERS3169754	128696046	124036331	96.38	H3D	1.57
So261_Site 7_CT1_0_1	CCT_AAHDOSDA_4_H5YGCDSXX.12BA265	PRJEB39225	PRJEB57745	ERX10019645	ERS3169777	135359984	129550808	95.71	A7S	2.46
So261_Site 7_CT1_1_3	CCT_AAKUOSDA_4_H5YGCDSXX.12BA195	PRJEB39225	PRJEB57745	ERX10019631	ERS3169778	131504517	127445860	96.91	A7S	2.40
So261_Site 7_CT1_10_15	CCT_AAVHOSDA_2_H7VT7DSXX.12BA270	PRJEB39225	PRJEB57745	ERX10019626	ERS3169781	198248813	192539474	97.12	A7D	3.05
So261_Site 7_CT1_15_30	library failed	-	-	-	-	-	-	-	-	-
So261_Site 7_CT1_3_5	CCT_AAOQOSDA_1_H7VT7DSXX.12BA220	PRJEB39225	PRJEB57745	ERX10019599	ERS3169779	150571592	144316856	95.85	A7D	3.02
So261_Site 7_CT1_5_10	CCT_AASDOSDA_2_H7VT7DSXX.12BA245	PRJEB39225	PRJEB57745	ERX10019620	ERS3169780	203963265	198395070	97.27	A7D	2.96
So261_Site 7_CT2_0_1	CCT_AAHEOSDA_4_H5YGCDSXX.12BA277	PRJEB39225	PRJEB57745	ERX10019647	ERS3169802	127667716	123393378	96.65	A7S	2.51
So261_Site 7_CT2_1_3	CCT_AAKVOSDA_4_H5YGCDSXX.12BA207	PRJEB39225	PRJEB57745	ERX10019634	ERS3169803	122196082	117633363	96.27	A7S	3.24
So261_Site 7_CT2_10_15	library failed	-	-	-	-	-	-	-	-	-
So261_Site 7_CT2_15_30	library failed	-	-	-	-	-	-	-	-	-
So261_Site 7_CT2_3_5	CCT_AAOROSDA_1_H7VT7DSXX.12BA232	PRJEB39225	PRJEB57745	ERX10019601	ERS3169804	143613871	138286839	96.29	A7D	3.29
So261_Site 7_CT2_5_10	CCT_AASEOSDA_2_H7VT7DSXX.12BA257	PRJEB39225	PRJEB57745	ERX10019623	ERS3169805	219040563	213232969	97.35	A7D	3.97
So261_Site 7_CT3_0_1	CCT_AAHFOSDA_4_H5YGCDSXX.12BA194	PRJEB39225	PRJEB57745	ERX10019630	ERS3169827	259670853	250091796	96.31	A7S	3.15
So261_Site 7_CT3_1_3	CCT_AAKWOSDA_4_H5YGCDSXX.12BA219	PRJEB39225	PRJEB57745	ERX10019637	ERS3169828	149104779	143295265	96.10	A7S	4.24
So261_Site 7_CT3_10_15	CCT_AAVJOSDA_2_H7VT7DSXX.12BA199	PRJEB39225	PRJEB57745	ERX10019613	ERS3169831	173121549	168108721	97.10	A7D	4.33
So261_Site 7_CT3_15_30	library failed	-	-	-	-	-	-	-	-	-
So261_Site 7_CT3_3_5	CCT_AAOSOSDA_1_H7VT7DSXX.12BA244	PRJEB39225	PRJEB57745	ERX10019604	ERS3169829	147362285	142653947	96.80	A7D	5.27
So261_Site 7_CT3_5_10	CCT_AASFOSDA_1_H7VT7DSXX.12BA269	PRJEB39225	PRJEB57745	ERX10019609	ERS3169830	141603124	136689282	96.53	A7D	4.55
So261_Site 9_CT1_0_1	CCT_AAHGOSDA_4_H5YGCDSXX.12BA206	PRJEB39225	PRJEB57745	ERX10019633	ERS3170027	131406290	126939205	96.60	A9S	2.98
So261_Site 9_CT1_1_3	CCT_AAKXOSDA_4_H5YGCDSXX.12BA231	PRJEB39225	PRJEB57745	ERX10019640	ERS3170028	153632844	149070839	97.03	A9S	2.83
So261_Site 9_CT1_10_15	CCT_AAVKOSDA_2_H7VT7DSXX.12BA211	PRJEB39225	PRJEB57745	ERX10019614	ERS3170031	192971942	187406409	97.12	MD	0.36
So261_Site 9_CT1_15_30	CCT_AAXKOSDA_2_H7VT7DSXX.12BA236	PRJEB39225	PRJEB57745	ERX10019619	ERS3170032	175179454	170127327	97.12	MD	1.40
So261_Site 9_CT1_3_5	CCT_AAOTOSDA_1_H7VT7DSXX.12BA256	PRJEB39225	PRJEB57745	ERX10019606	ERS3170029	130767932	126311059	96.59	A9S	2.05
So261_Site 9_CT1_5_10	CCT_AASGOSDA_1_H7VT7DSXX.12BA281	PRJEB39225	PRJEB57745	ERX10019612	ERS3170030	207971201	201641315	96.96	MD	0.54
