# Supplementary material for: Distribution and genomic variation of ammonia-oxidizing archaea in abyssal and hadal surface sediments
Source: ISME Commun. 2023 Dec 22;3:133. doi: 10.1038/s43705-023-00341-6 (PMC10746724; doi:10.1038/s43705-023-00341-6)
Supplement: Supplementary file 4 — Table S3 [file 43705_2023_341_MOESM4_ESM.xlsx]

## Sheet: Table S3 Ref MAGs info
Table S3: Information for the 35 MAGs retrieved from other deep-sea studies.
MAG name	Reference study	Sampling area and depth	Total length (bp)	Number of contigs	GC (%)	Completeness (%)	Redundancy (%)	amoA clade	Presence of amoA gene	BioProject	BioSample ID	Assembly	WGS project	GenBank accession
MTA1	Zhong et al., 2020	Mariana Trench, 4000-10,500 m (predominantly 8000 m)	1,289,869	7	33.2	100	0	amoA-NP-gamma-2.1	yes	PRJNA520746	SAMN10866836	ASM1292860v1	SHMJ01	GCA_012928605.1
MTA4	Zhong et al., 2020	Mariana Trench, 2000-10,500 m (predominantly 2000 m)	415,216	159	34.6	24.84	0.49	amoA-NP-alpha	no	PRJNA520746	SAMN10866837	ASM1292861v1	SHMK01	GCA_012928615.1
MTA5	Zhong et al., 2020	Mariana Trench, 2000 m	1,584,848	380	34.9	82.94	1.94	amoA-NC-alpha	yes	PRJNA520746	SAMN10866838	ASM1292858v1	SHML01	GCA_012928585.1
MTA6	Zhong et al., 2020	Mariana Trench, 2000 m	1,074,981	39	33.4	98.22	0	amoA-NP-epsilon-2	yes	PRJNA520746	SAMN10866839	ASM1292856v1	SHMM01	GCA_012928565.1
NPMR_NP_delta_1	Kerou et al., 2021	Atlantic mid-ocean ridge flanks (North Pond), 4425 m	1,173,997	83	34.0	86.2	5.4	amoA-NP-delta	yes	PRJNA489438	SAMN16746859	ASM1627696v1	JADNRU01	GCA_016276965.1
NPMR_NP_delta_2	Kerou et al., 2021	Atlantic mid-ocean ridge flanks (North Pond), 4425 m	610.368	270	33.9	67.9	0.7	amoA-NP-delta	yes	PRJNA489438	SAMN16755296	ASM1683872v1	JAEHKP01	GCA_016838725.1
NPMR_NP_delta_3	Kerou et al., 2021	Atlantic mid-ocean ridge flanks (North Pond), 4425 m	937,620	143	34.2	66.3	3.4	amoA-NP-delta	yes	PRJNA529480	SAMN16755297	ASM1683886v1	JAEHKW01	GCA_016838865.1
NPMR_NP_theta_1	Kerou et al., 2021	Atlantic mid-ocean ridge flanks (North Pond), 4425 m	1,524,500	176	35	99.5	2.9	amoA-NP-theta	yes	PRJNA529480	SAMN16755298	ASM1683884v1	JAEHKV01	GCA_016838845.1
NPMR_NP_theta_2	Kerou et al., 2021	Atlantic mid-ocean ridge flanks (North Pond), 4425 m	1,201,755	298	35	93.7	4	amoA-NP-theta	yes	PRJNA489438	SAMN16755299	ASM1683879v1	JAEHKQ01	GCA_016838795.1
NPMR_NP_theta_3	Kerou et al., 2021	Atlantic mid-ocean ridge flanks (Mohns Ridge), 2476 m	1,069,514	552	34.4	83.6	3.9	amoA-NP-theta	yes	PRJNA489438	SAMN16755300	ASM1683878v1	JAEHKR01	GCA_016838785.1
NPMR_NP_theta_4	Kerou et al., 2021	Atlantic mid-ocean ridge flanks (Mohns Ridge), 2476 m	1,040,901	232	34	76.2	6.3	amoA-NP-theta	no	PRJNA489438	SAMN16755301	ASM1683876v1	JAEHKS01	GCA_016838765.1
NPMR_NP_theta_5	Kerou et al., 2021	Atlantic mid-ocean ridge flanks (North Pond), 4425 m	697,980	274	35.1	75	1.2	amoA-NP-theta	yes	PRJNA489438	SAMN16755302	ASM1683874v1	JAEHKT01	GCA_016838745.1
NPMR_NP_iota_1	Kerou et al., 2021	Atlantic mid-ocean ridge flanks (Mohns Ridge), 2476 m	1,121,898	68	35.8	98.5	1	amoA-NP-iota	no	PRJNA489438	SAMN16755303	ASM1683882v1	JAEHKU01	GCA_016838825.1
B89T1L10	Zhou et al., 2022	Mariana Trench bottom-axis, 10900 m	1,830,994	479	32.4	55.49	5.34	amoA-NP-gamma-2.1	yes	PRJNA635214	SAMN16244430	ASM2256113v1	JADFRT01	GCA_022561135.1
B7T1B11	Zhou et al., 2022	Mariana Trench north slope, 9150 m	1,970,092	505	33.3	56.46	7.28	amoA-NP-gamma-2.1	no	PRJNA635214	SAMN16244245	ASM2256181v1	JADFQM01	GCA_022561815.1
B2D1T2	Zhou et al., 2022	Mariana Trench north slope, 5533 m	1,205,650	92	34	94.17	1.46	amoA-NP-theta	yes	PRJNA635214	SAMN16241985	ASM2256789v1	JADFGC01	GCA_022567895.1
B1T1B5	Zhou et al., 2022	Mariana Trench south slope, 7061 m	1,581,065	248	46.2	83.6	1.29	non AOA	no	PRJNA635214	SAMN16244006	ASM2257228v1	JACZWF01	GCA_022572285.1
B17T3L8	Zhou et al., 2022	Mariana Trench bottom-axis, 10909 m	1,621,461	102	33.1	98.05	0	amoA-NP-gamma-2.1	yes	PRJNA635214	SAMN16244343	ASM2257276v1	JACZVG01	GCA_022572765.1
B16T1B3	Zhou et al., 2022	Mariana Trench north slope, 7082 m	940.307	83	32.9	72.33	0	amoA-NP-delta	yes	PRJNA635214	SAMN16244077	ASM2257306v1	JACZUQ01	GCA_022573065.1
B19T1B10	Zhou et al., 2022	Mariana Trench south slope, 8638 m	1,856,551	254	32.9	92.15	4.85	amoA-NP-gamma-2.1	yes	PRJNA635214	SAMN16244204	ASM2257256v1	JACZVR01	GCA_022572565.1
B26D1T2	Zhou et al., 2022	Mariana Trench north slope, 5533 m	1,383,522	339	46	63.08	2.27	non AOA	no	PRJNA635214	SAMN16241987	ASM2257119v1	JACZYH01	GCA_022571195.1
B44T3L14	Zhou et al., 2022	Mariana Trench bottom-axis, 10911 m	1,125,635	140	32.3	82.68	0.32	amoA-NP-gamma-2.1	no	PRJNA635214	SAMN16244378	ASM2256593v1	JADFJY01	GCA_022565935.1
B56T1B5	Zhou et al., 2022	Mariana Trench south slope, 7061 m	965.025	277	34.1	56.03	4.85	amoA-NP-theta	yes	PRJNA635214	SAMN16244004	ASM2256417v1	JADFMA01	GCA_022564175.1
B51T1B5	Zhou et al., 2022	Mariana Trench south slope, 7061 m	1,506,872	80	34.3	97.08	0.97	amoA-NP-theta	yes	PRJNA635214	SAMN16244003	ASM2256451v1	JADFLH01	GCA_022564515.1
B52T3L11	Zhou et al., 2022	Mariana Trench bottom-axis, 10908 m	1,479,717	161	32.2	95.87	0.97	amoA-NP-gamma-2.1	yes	PRJNA635214	SAMN16244264	ASM2256438v1	JADFLN01	GCA_022564385.1
B49T1B8	Zhou et al., 2022	Mariana Trench north slope, 7143 m	777.589	176	43.5	53.16	0.56	non AOA	no	PRJNA635214	SAMN16244094	ASM2256481v1	JADFKS01	GCA_022564815.1
B5T1L6	Zhou et al., 2022	Mariana Trench south slope, 7850 m	836.605	129	33.1	51.3	7.65	amoA-NP-gamma-2.1	yes	PRJNA635214	SAMN16244182	ASM2256369v1	JADFMX01	GCA_022563695.1
B6T1L6	Zhou et al., 2022	Mariana Trench south slope, 7850 m	1,544,692	122	34.2	97.83	0	amoA-NP-gamma-2.2	yes	PRJNA635214	SAMN16244181	ASM2256261v1	JADFOW01	GCA_022562615.1
B10T1B5	Zhou et al., 2022	Mariana Trench south slope, 7061 m	1,100,013	217	33.1	63.96	2.91	amoA-NP-delta	no	PRJNA635214	SAMN16244005	ASM2257435v1	JACZSE01	GCA_022574355.1
B10T1B11	Zhou et al., 2022	Mariana Trench north slope, 9150 m	1,340,488	149	34.8	92.64	2.01	amoA-NP-theta	yes	PRJNA635214	SAMN16244243	ASM2257441v1	JACZSC01	GCA_022574415.1
B12T1B11	Zhou et al., 2022	Mariana Trench north slope, 9150 m	1,804,682	92	33.1	98.05	3.88	amoA-NP-gamma-2.1	yes	PRJNA635214	SAMN16244244	ASM2257389v1	JACZTB01	GCA_022573895.1
B15D1T2	Zhou et al., 2022	Mariana Trench north slope, 5533 m	699.232	150	34.6	53.39	2.17	amoA-NP-theta	no	PRJNA635214	SAMN16241986	ASM2257336v1	JACZUC01	GCA_022573365.1
B15MC02	Zhou et al., 2022	Mariana Trench north slope, 5400 m	826.854	101	35	70.83	0	amoA-NP-theta	no	PRJNA635214	SAMN16241642	ASM2257333v1	JACZUD01	GCA_022573335.1
B10D1T1	Zhou et al., 2022	Mariana Trench north slope, 5533 m	1,103,821	143	34.3	54.85	8.61	amoA-NP-gamma-2.1	yes	PRJNA635214	SAMN16241964	ASM2254533v1	JACZRG01	GCA_022545335.1
B12D1T1	Zhou et al., 2022	Mariana Trench north slope, 5533 m	761.755	196	34.3	53.42	1.29	amoA-NP-theta	no	PRJNA635214	SAMN16241963	ASM2254534v1	JACZRE01	GCA_022545345.1
