# Supplementary material for: Distribution and genomic variation of ammonia-oxidizing archaea in abyssal and hadal surface sediments
Source: ISME Commun. 2023 Dec 22;3:133. doi: 10.1038/s43705-023-00341-6 (PMC10746724; doi:10.1038/s43705-023-00341-6)
Supplement: Supplementary file 5 — Table S4 [file 43705_2023_341_MOESM5_ESM.xlsx]

## Sheet: Table S4 MAG metadata
Table S4: Statistics for the AOA MAGs reconstructed from abyssal and hadal surface sediments. Completeness and redundancy estimates were obtained from CheckM's lineage workflow (Parks et al., 2015).
MAG name	Total length (bp)	Number of contigs	Longest contig	N50	GC (%)	Completeness (%)	Redundancy (%)	amoA clade	Presence of 16S gene	Presence of amoA gene	Study accession	Biosample
AK7_Bin_00007	1197703	125	34334	13187	33.94	93.85	0.97	NP-delta	no	no	PRJEB60556	SAMEA114622031
H3T_Bin_00024	1311402	127	48054	17006	33.4	92.81	0	NP-delta	no	yes	PRJEB60556	SAMEA114622032
A9S_Bin_00005	1138102	129	45463	11586	34.7	86.08	1.61	NP-theta	no	no	PRJEB60556	SAMEA114622033
HKT_Bin_00022	1048028	106	56954	14070	34.58	84.47	0.97	NP-gamma-2.2	no	yes	PRJEB60556	SAMEA114622034
HKT_Bin_00027	1070626	162	24930	8072	33.15	84.47	2.43	NP-gamma-2.1	no	no	PRJEB60556	SAMEA114622035
A7S_Bin_00015	915437	191	28583	5013	31.63	77.08	3.07	NP-gamma-2.1	no	no	PRJEB60556	SAMEA114622036
AK7_Bin_00037	1004026	140	33426	8972	33.09	76.7	1.94	NP-delta	no	no	PRJEB60556	SAMEA114622037
HAS_Bin_00039	1114140	241	17440	4799	34.42	74.27	6.39	NP-gamma-2.2	no	yes	PRJEB60556	SAMEA114622038
A7D_Bin_00024	960883	50	55824	25507	33.89	72.82	0.97	NP-alpha	no	yes	PRJEB60556	SAMEA114622039
H3T_Bin_00065	943479	229	9494	4256	33.29	70.67	6.85	NP-gamma-2.1	no	no	PRJEB60556	SAMEA114622040
A7D_Bin_00052	907596	109	30072	9868	34.03	69.9	2.43	NP-delta	no	no	PRJEB60556	SAMEA114622041
A9S_Bin_00032	852889	178	14897	5036	34.28	68.77	3.4	NP-theta	no	no	PRJEB60556	SAMEA114622042
AK7_Bin_00065	773638	166	12654	4992	34.47	65.84	3.24	NP-theta	no	no	PRJEB60556	SAMEA114622043
A7D_Bin_00083	2483871	486	86476	5156	33.51	64.08	12.62	NP-theta	no	no	PRJEB60556	SAMEA114622044
A7S_Bin_00027	715505	170	18279	4031	31.59	61.65	0	NP-gamma-2.1	no	no	PRJEB60556	SAMEA114622045
HAK_Bin_00079	638897	174	10952	3621	32.36	61.13	3.4	NP-gamma-2.1	no	no	PRJEB60556	SAMEA114622046
A7D_Bin_00075	653153	21	111945	43385	35.7	60.36	0	NP-iota	no	yes	PRJEB60556	SAMEA114622047
A7S_Bin_00056	637572	158	11334	3823	32.71	57.19	0	-	no	no	PRJEB60556	SAMEA114622048
HAS_Bin_00095	617621	128	14852	4992	32.03	56.6	1.94	NP-gamma-2.1	no	yes	PRJEB60556	SAMEA114622049
AK7_Bin_00057	823154	218	14450	3756	34.74	56.57	4.44	NP-theta	no	no	PRJEB60556	SAMEA114622050
AK7_Bin_00081	861529	219	12338	3889	33.97	55.94	5.83	NP-theta	no	no	PRJEB60556	SAMEA114622051
A7D_Bin_00092	722766	147	19074	5084	33.94	55.28	0.32	NP-theta	no	no	PRJEB60556	SAMEA114622052
HKT_Bin_00075	739489	159	17006	5185	32.51	54.05	3.21	NP-gamma-2.1	no	no	PRJEB60556	SAMEA114622053
HKT_Bin_00058	730438	124	25487	6520	32.47	53.4	1.46	NP-gamma-2.1	no	no	PRJEB60556	SAMEA114622054
A7D_Bin_00065	723063	129	22519	6182	33.52	53	0.97	NP-delta	no	no	PRJEB60556	SAMEA114622055
A7S_Bin_00081	1126597	313	10790	3443	34.14	51.78	8.14	NP-theta	no	no	PRJEB60556	SAMEA114622056
HAK_Bin_00119	618817	157	10626	4193	32.41	49.84	2.59	NP-gamma-2.1	no	no	PRJEB60556	SAMEA114622057
A7S_Bin_00098	704346	171	11948	4081	33.86	49.81	2.43	NP-theta	no	no	PRJEB60556	SAMEA114622058
MD_Bin_00050	659104	156	12079	4140	34.03	49.3	0.97	NP-delta	no	no	PRJEB60556	SAMEA114622059
HKT_Bin_00076	758361	186	14689	4233	31.95	47.62	4.85	NP-gamma-2.1	no	no	PRJEB60556	SAMEA114622060
HAS_Bin_00099	592642	76	24470	9266	31.93	47.12	4.21	NP-gamma-2.1	no	no	PRJEB60556	SAMEA114622061
A9S_Bin_00033	638039	188	8155	3274	33.9	46.44	2.91	-	no	no	PRJEB60556	SAMEA114622062
A7S_Bin_00119	809768	235	7521	3278	33.53	44.85	7.77	NP-delta	no	no	PRJEB60556	SAMEA114622063
H3D_Bin_00215	596262	167	11003	3562	32.66	44.7	4.61	NP-gamma-2.1	no	yes	PRJEB60556	SAMEA114622064
AK7_Bin_00110	766999	226	9100	3263	32.95	44.26	8.9	NP-gamma-2.1	no	no	PRJEB60556	SAMEA114622065
A7D_Bin_00161	764758	211	8288	3632	33.1	42.23	14.08	NP-gamma-2.1	no	no	PRJEB60556	SAMEA114622066
A9S_Bin_00058	817430	215	10341	3605	33.13	40.73	8.58	NP-delta	no	no	PRJEB60556	SAMEA114622067
AK7_Bin_00137	421231	128	7119	3072	33.24	40.08	6.15	NP-gamma-2.1	no	no	PRJEB60556	SAMEA114622068
A7S_Bin_00141	349449	100	7834	3573	34.25	38.23	0.97	NP-theta	no	no	PRJEB60556	SAMEA114622069
AK7_Bin_00091	455968	91	14517	5495	33.08	37.81	0.49	NP-delta	no	no	PRJEB60556	SAMEA114622070
H3T_Bin_00167	792049	215	8958	3619	32.58	35.56	6.53	NP-gamma-2.1	no	yes	PRJEB60556	SAMEA114622071
MD_Bin_00109	405265	125	5754	3253	33.22	35.11	2.71	NP-gamma-2.1	no	no	PRJEB60556	SAMEA114622072
AK7_Bin_00136	775050	206	9763	3652	33.55	35.01	6.8	NP-delta	no	no	PRJEB60556	SAMEA114622073
A7S_Bin_00118	376681	111	8066	3365	34.33	34.83	0	NP-theta	no	yes	PRJEB60556	SAMEA114622074
A7D_Bin_00152	382324	82	11384	5310	34.37	34.39	1.94	NP-theta	no	no	PRJEB60556	SAMEA114622075
A7D_Bin_00162	351894	81	12427	4490	34.28	34.04	3.24	NP-theta	no	no	PRJEB60556	SAMEA114622076
A7S_Bin_00182	1146398	309	23238	3443	32.42	28.08	6.42	NP-gamma-2.1	no	yes	PRJEB60556	SAMEA114622077
