# Supplementary material for: Distribution and genomic variation of ammonia-oxidizing archaea in abyssal and hadal surface sediments
Source: ISME Commun. 2023 Dec 22;3:133. doi: 10.1038/s43705-023-00341-6 (PMC10746724; doi:10.1038/s43705-023-00341-6)
Supplement: Supplementary file 6 — Table S6 [file 43705_2023_341_MOESM6_ESM.xlsx]

## Sheet: Table S6 coassembly statistics 
Table S6: Co-assembly statistics for the 10 co-assembly groups defined in Table S2.
Co-assembly	A7D	A7S	A9S	AK7	H3D	H3T	HAK	HAS	HKT	MD
Total Length	3,143,976,787	2,913,854,096	1,204,521,530	2,256,673,882	5,383,541,428	3,982,466,763	2,479,784,900	2,804,703,063	1,808,040,623	2,294,629,774
Number of contigs	1,611,042	1,590,892	709.279	1,177,024	2,467,751	1,966,190	1,243,370	1,411,377	819,741	1,250,516
Number of contigs > 5 kb	60,010	43.262	13.707	40.941	140.217	84.322	51.877	58.789	46,468	37,205
Number of contigs > 10 kb	12.933	6.991	2.757	8.072	35.92	16.987	10,370	13.899	11,963	7,406
Number of contigs > 20 kb	2602	1013	535	1438	7746	3063	1638	2738	2871	1247
Number of contigs > 50 kb	239	44	30	81	731	245	90	167	285	91
Number of contigs > 100 kb	17	0	3	4	84	18	3	8	31	6
Longest Contig	183.079	82.656	119.152	142.872	224.728	217.877	123.772	138.912	286,491	220,001
Shortest Contig	1000	1000	1000	1000	1000	1000	1000	1000	1000	1000
N50	1964	1822	1628	1924	2316	2087	2040	2007	2350	1799
Number of genes predicted by Prodigal	4,061,466	3,765,058	1,609,691	2,889,176	6,734,308	5,070,025	3,312,805	3,560,151	2,248,757	3,017,680
Number of detected SCG (Bacteria_71)	44.971	44.507	19.988	33.866	96.747	65.585	41.318	46,630	26,050	43,637
Number of detected SCG (Archaea_76)	25.807	25.372	11.836	19,280	57.025	36.131	23.993	25,390	14,116	27,400
Number of detected SCG (Protista_83)	4343	4043	1935	3177	9549	5699	3618	3681	2183	4685
Number of rRNA genes detected	447	257	284	218	1086	432	331	526	224	342
Predicted number of bacterial genomes	598	563	262	453	1240	839	587	644	348	550
Predicted number of archaeal genomes	30	24	17	18	77	28	14	11	6	59
Predicted number of protist genomes	0	0	0	0	0	0	0	0	0	0
